# Supplementary material for: Engineered Bacteriorhodopsin Film with Oriented Patterns for the Improvement of the Photoelectric Response
Source: Int J Mol Sci. 2022 Dec 16;23(24):16079. doi: 10.3390/ijms232416079 (PMC9785767; doi:10.3390/ijms232416079)
Supplement: Supplementary file 1 [file ijms-23-16079-s001.zip]

Archive with 1 entries (1 files):
- ijms-2026674-supplementary.pdf
